# Supplementary material for: New Vegetable Brassica Foods: A Promising Source of Bioactive Compounds
Source: Foods. 2021 Nov 24;10(12):2911. doi: 10.3390/foods10122911 (PMC8700788; doi:10.3390/foods10122911)
Supplement: Supplementary file 1 [file foods-10-02911-s001.zip]

Archive with 1 entries (1 files):
- foods-1480551-supplementary.pdf
